# Supplementary material for: Prognostic Value of Multiple Manual Segmentation Methods for Diffuse Large B-Cell Lymphoma with 18F-FDG PET/CT
Source: Curr Oncol. 2025 Jun 16;32(6):356. doi: 10.3390/curroncol32060356 (PMC12191845; doi:10.3390/curroncol32060356)
Supplement: Supplementary file 1 [file curroncol-32-00356-s001.zip]

Archive with 4 entries (4 files):
- Supplement S1.pdf
- Supplement S2.pdf
- Supplement S3.pdf
- Supplement S4.pdf
